# Supplementary material for: Pharmaceutical Development of Film-Coated Mini-Tablets with Losartan Potassium for Epidermolysis Bullosa
Source: Pharmaceutics. 2022 Mar 5;14(3):570. doi: 10.3390/pharmaceutics14030570 (PMC8955998; doi:10.3390/pharmaceutics14030570)
Supplement: Supplementary file 1 [file pharmaceutics-14-00570-s001.zip]

Archive with 1 entries (1 files):
- pharmaceutics-1546654-supplementary.pdf
